# Supplementary material for: Utility of Surface Pollen Assemblages to Delimit Eastern Eurasian Steppe Types
Source: PLoS One. 2015 Mar 12;10(3):e0119412. doi: 10.1371/journal.pone.0119412 (PMC4357446; doi:10.1371/journal.pone.0119412)
Supplement: S3 Table — (XLS) [file pone.0119412.s004.xls]

## Sheet: original
Table S3. Pollen assemblages, locations and climatic information for studied sampling sites in Inner Mongolia and Dongling Mountain.
Sample Number	Latitude (°N)	Longitude (°E)	Altitude (m)	Idm (de Martonne aridity index)	Mean Annual Temperature (°C)	Mean Annual Precipitation (mm)	Abies	Pinus	Picea	Platycadus	Ephedra	Betula	Corylus	Ostryopsis	Castanea	Quercus	Tilia	Ulmus	Salix	Populus	Juglans	Sapindaceae	Acer	Oleaceae	Fraxinus	Anacardiaceae	Ericaceae	Pyrolaceae	Elaeagnaceae	Rutaceae	Celastraceae	Euphorbiaceae	Ricinus	Rosaceae	Sanguisorba	Fabaceae	Tamarix	Araliaceae	Chenopodiaceae	Asteraceae	Artemisia	Xanthium	Cannabis	Humulus	Poaceae	Polygonaceae	Ranunculaceae	Caryophyllaceae	Scrophulariaceae
nm1	49.2981	119.114	645	39.5524	-1.51	335.8	0	0.0597015	0	0	0.00895522	0.0298507	0	0	0	0	0	0	0	0	0	0	0	0	0	0	0	0	0	0	0	0	0	0.00597015	0	0.0746269	0	0	0.0835821	0.0268657	0.644776	0	0	0	0.0149254	0.00298507	0.0119403	0.0298507	0
nm2	48.0056	118.526	706	30.8737	-0.5	293.3	0	0.623626	0	0	0	0	0	0	0	0	0	0	0	0	0.00274725	0	0	0	0	0	0	0	0	0	0	0	0	0	0	0.00824176	0	0	0.332418	0	0.0192308	0	0	0	0	0	0	0.0137363	0
nm3	49.4572	118.229	620	35.2446	-1.21	309.8	0	0.00649351	0	0	0	0.00162338	0	0	0	0	0	0	0	0	0	0	0	0	0	0	0	0	0	0	0	0	0	0.00324675	0	0	0	0	0.103896	0.00162338	0.862013	0	0	0	0.00162338	0	0.00162338	0	0
nm4	49.4139	117.578	668	32.9079	-0.99	296.5	0	0.0906593	0.00274725	0	0.0137363	0.0247253	0	0	0	0	0	0	0	0	0	0	0	0	0	0	0	0	0	0	0	0	0	0.0192308	0	0.00274725	0	0	0.260989	0.0604396	0.392857	0	0	0	0.0164835	0	0.0659341	0.00824176	0
nm5	43.5036	116.822	1435	30.5989	0.52	321.9	0	0.105769	0	0	0.00961538	0.0416667	0	0	0	0	0	0	0	0	0	0	0	0	0	0	0	0	0	0	0	0	0	0.025641	0	0.00641026	0.00320513	0	0.384615	0.0128205	0.285256	0	0.00641026	0	0.0192308	0.00641026	0.0480769	0.0160256	0
nm6	43.4792	116.759	1280	27.8892	1.37	317.1	0	0.0744337	0	0	0.0161812	0.0582524	0	0	0	0	0	0	0	0	0.00323625	0	0	0	0	0	0	0	0	0	0	0	0	0.0291262	0	0	0.00323625	0	0.229773	0.02589	0.184466	0	0.0161812	0	0.00647249	0.00970874	0.119741	0.0938511	0
nm7	43.5531	116.676	1243	27.0973	1.61	314.6	0	0.0230263	0	0	0.00328947	0.00328947	0	0	0	0	0	0	0	0	0	0	0	0	0	0	0	0	0	0	0	0	0	0	0	0.00657895	0	0	0.8125	0	0.125	0	0	0	0.00986842	0	0.00986842	0	0
nm8	43.5531	116.675	1249	27.191	1.57	314.6	0	0.0843023	0.0145349	0	0.0232558	0.0377907	0	0	0	0.00290698	0	0	0	0	0	0	0	0	0	0	0	0	0	0	0	0	0	0.00581395	0	0	0	0	0.491279	0.0174419	0.212209	0	0.00290698	0	0.0116279	0.00872093	0.0406977	0	0
nm9	42.0444	116.284	1332	29.1529	2.75	371.7	0	0.0993789	0	0	0.00931677	0.0465839	0	0	0	0	0	0	0	0	0	0	0	0	0	0	0	0	0	0	0	0	0	0.00931677	0	0.00931677	0.0341615	0	0.198758	0.0310559	0.431677	0	0	0	0.0310559	0.0124224	0.0621118	0	0
nm10	42.9217	116.044	1314	26.728	1.95	319.4	0	0.0412979	0	0	0.00589971	0.0147493	0	0	0	0	0	0	0	0	0.0176991	0	0	0	0	0	0	0	0	0	0	0	0	0.00589971	0	0	0.00589971	0	0.238938	0	0.469027	0	0.00589971	0	0.0884956	0	0.0707965	0.00884956	0.00589971
nm11	38.9799	105.873	1783	11.0409	6.62	183.5	0.0182292	0.216146	0.0130208	0	0.0182292	0	0	0	0.00260417	0	0	0	0	0	0	0	0	0	0	0	0	0	0	0	0	0	0	0	0	0	0.0078125	0	0.164062	0.015625	0.369792	0	0	0	0.00520833	0	0.046875	0.00260417	0
nm12	38.6641	105.802	1972	13.0897	5.05	197	0	0.0314465	0	0	0.00419287	0	0	0	0	0	0	0	0	0	0	0	0	0	0	0	0	0	0	0	0	0	0	0	0	0	0.0712788	0	0.507338	0.00838574	0.245283	0	0	0	0.00419287	0	0.0293501	0.00209644	0
nm13	37.7238	104.955	1372	12.7772	8.22	232.8	0.00407332	0.0203666	0	0	0.0285132	0.00203666	0	0	0	0	0	0	0	0	0	0	0	0	0	0	0	0	0	0	0.00203666	0	0	0.00610998	0	0.00814664	0	0	0.283096	0.0631365	0.382892	0	0	0	0.01222	0	0.0631365	0.0285132	0
nm14	38.0489	104.59	1504	12.5313	6.79	210.4	0.00295858	0.0207101	0	0	0.0236686	0	0	0	0	0	0	0	0	0	0	0	0	0	0	0	0	0	0	0	0	0	0	0.00295858	0	0.00295858	0	0	0.476331	0	0.207101	0	0	0	0.00591716	0.0384615	0.0177515	0	0
dl1	39.9636	115.43	1175	41.3514	4.8	612	0.006625	0.199474	0	0.000272	0.000545	0.115618	0.005354	0.000635	0.000363	0.020419	0.001543	0.009529	0.00962	0.002541	0.1158	0.001271	0.000363	0.003358	9.1e-05	0.000908	0.000726	0.000272	0.000182	0.000272	0	0.000182	0.000817	0	0	0.002632	0.000272	0	0.075778	0.010255	0.37517	9.1e-05	0	0.000272	0.024685	0.000182	0.000363	0	0
dl2	39.9636	115.43	1175	41.3514	4.8	612	0.004367	0.645415	0	0	0.001747	0.040175	0.009607	0	0.000873	0	0.000873	0	0	0	0.050655	0	0	0.000873	0	0	0.000873	0	0	0	0	0	0	0.003493	0.001747	0.00786	0	0.000873	0.023581	0.026201	0.118777	0	0	0.000873	0.004367	0.001747	0.006114	0.000873	0
[truncated: 25 more columns]
